# Supplementary material for: Neoadjuvant chemotherapy affects molecular classification of colorectal tumors
Source: Oncogenesis. 2017 Jul 10;6(7):e357–. doi: 10.1038/oncsis.2017.48 (PMC5541704; doi:10.1038/oncsis.2017.48)
Supplement: Supplementary Table 2 [file oncsis201748x2.xlsx]

## Sheet: Supplemental table 2
Supplemental table 2
Genes UP or DOWN (p<e-6) after 6 cycles of 5-FU (n=5/group)
	R-value	Test	p-value	sublist
APOBEC3B	-0.999	anova	4.9527e-08	PRE < POST
BECN1	-0.999	anova	5.53042e-08	PRE < POST
HIST1H2BD	-0.999	anova	3.93299e-08	PRE < POST
HIST1H2AC	-0.999	anova	3.23176e-08	PRE < POST
KRT23	-0.999	anova	6.05408e-08	PRE < POST
ATL3	-0.999	anova	6.02182e-08	PRE < POST
DNTTIP1	-0.999	anova	3.79833e-08	PRE < POST
IFRD1	-0.998	anova	9.20819e-08	PRE < POST
HDAC9	-0.998	anova	5.61181e-08	PRE < POST
HIST1H4H	-0.998	anova	2.0064e-07	PRE < POST
UCA1	-0.998	anova	2.01048e-07	PRE < POST
RUNX2	-0.998	anova	1.20794e-07	PRE < POST
LINC00525	-0.997	anova	2.45556e-07	PRE < POST
ANXA1	-0.997	anova	3.33045e-07	PRE < POST
RANBP9	-0.997	anova	3.97388e-07	PRE < POST
GULP1	-0.997	anova	3.41627e-07	PRE < POST
SCGB2A1	-0.997	anova	3.862e-07	PRE < POST
HIST1H2BE	-0.997	anova	2.80946e-07	PRE < POST
DEGS1	-0.997	anova	4.02658e-07	PRE < POST
PHLDA1	-0.997	anova	4.07518e-07	PRE < POST
HSPB8	-0.997	anova	4.0557e-07	PRE < POST
TBC1D23	-0.997	anova	4.05544e-07	PRE < POST
MAP3K2	-0.997	anova	3.91935e-07	PRE < POST
SAMD9	-0.997	anova	3.57115e-07	PRE < POST
GJA3	-0.997	anova	3.20401e-07	PRE < POST
PEA15	-0.996	anova	5.12037e-07	PRE < POST
GPNMB	-0.996	anova	5.82699e-07	PRE < POST
SLC20A1	-0.996	anova	5.99227e-07	PRE < POST
TJP1	-0.996	anova	6.11052e-07	PRE < POST
ARL4C	-0.996	anova	5.44423e-07	PRE < POST
GEM	-0.996	anova	4.44049e-07	PRE < POST
C10orf10	-0.996	anova	5.14618e-07	PRE < POST
AKAP12	-0.996	anova	5.09674e-07	PRE < POST
BIRC3	-0.996	anova	4.50302e-07	PRE < POST
CAV1	-0.996	anova	4.96311e-07	PRE < POST
LYZ	-0.996	anova	5.21219e-07	PRE < POST
MOSPD1	-0.996	anova	4.95758e-07	PRE < POST
PDP1	-0.996	anova	4.58765e-07	PRE < POST
ETS1	-0.996	anova	4.91671e-07	PRE < POST
CREBRF	-0.996	anova	5.58051e-07	PRE < POST
TNFRSF10D	-0.996	anova	4.76246e-07	PRE < POST
SDR16C5	-0.996	anova	5.79455e-07	PRE < POST
EPAS1	-0.995	anova	8.12181e-07	PRE < POST
CYR61	-0.995	anova	7.50502e-07	PRE < POST
PLK2	-0.995	anova	6.55097e-07	PRE < POST
KLF10	-0.995	anova	7.52686e-07	PRE < POST
CXCL8	-0.995	anova	9.1482e-07	PRE < POST
FAM50A	-0.995	anova	7.43065e-07	PRE < POST
EMP3	-0.995	anova	7.59631e-07	PRE < POST
MMP7	-0.995	anova	7.45935e-07	PRE < POST
SPINK1	-0.995	anova	8.55602e-07	PRE < POST
MDK	-0.995	anova	7.85539e-07	PRE < POST
MAX	-0.995	anova	7.45082e-07	PRE < POST
FEM1C	-0.995	anova	8.99094e-07	PRE < POST
SELENBP1	-0.995	anova	6.63387e-07	PRE < POST
FGD6	-0.995	anova	6.60574e-07	PRE < POST
ELK3	-0.995	anova	8.09581e-07	PRE < POST
PMEPA1	-0.995	anova	6.45451e-07	PRE < POST
CARD6	-0.995	anova	8.06151e-07	PRE < POST
ZFAND2A	-0.995	anova	8.16598e-07	PRE < POST
RAB30	-0.995	anova	7.56753e-07	PRE < POST
TNFSF15	-0.995	anova	8.17974e-07	PRE < POST
ALDH1A3	-0.994	anova	9.74244e-07	PRE < POST
CREM	-0.994	anova	9.99363e-07	PRE < POST
RRAGC	-0.994	anova	9.43968e-07	PRE < POST
RNF111	-0.994	anova	9.106e-07	PRE < POST
PGM2L1	-0.994	anova	9.86541e-07	PRE < POST
KRT80	-0.994	anova	9.16139e-07	PRE < POST
PHB2	0.994	anova	9.78587e-07	PRE >= POST
PDXK	0.994	anova	9.59839e-07	PRE >= POST
FAH	0.994	anova	9.51419e-07	PRE >= POST
GMDS	0.994	anova	9.54665e-07	PRE >= POST
SLCO1B3	0.994	anova	9.63154e-07	PRE >= POST
PIR	0.994	anova	9.60218e-07	PRE >= POST
HIBCH	0.994	anova	9.63416e-07	PRE >= POST
DCPS	0.994	anova	9.68828e-07	PRE >= POST
GALNT12	0.994	anova	9.43603e-07	PRE >= POST
EBPL	0.994	anova	9.67553e-07	PRE >= POST
HSD17B4	0.995	anova	8.27158e-07	PRE >= POST
AKR1A1	0.995	anova	9.07064e-07	PRE >= POST
SNRPD1	0.995	anova	8.02358e-07	PRE >= POST
ABCB6	0.995	anova	7.45581e-07	PRE >= POST
ATP2C2	0.995	anova	9.13751e-07	PRE >= POST
NDUFAF3	0.995	anova	8.25635e-07	PRE >= POST
SUCLG1	0.995	anova	7.35401e-07	PRE >= POST
ECI2	0.995	anova	6.43368e-07	PRE >= POST
SSR3	0.995	anova	8.17446e-07	PRE >= POST
ST6GALNAC1	0.995	anova	7.92742e-07	PRE >= POST
CYC1	0.996	anova	5.53454e-07	PRE >= POST
GBAS	0.996	anova	5.60317e-07	PRE >= POST
ASL	0.996	anova	4.98086e-07	PRE >= POST
CLNS1A	0.996	anova	4.38597e-07	PRE >= POST
NDUFS4	0.996	anova	5.45328e-07	PRE >= POST
REG4	0.996	anova	4.46256e-07	PRE >= POST
C8orf59	0.996	anova	5.01872e-07	PRE >= POST
MVB12A	0.996	anova	5.98227e-07	PRE >= POST
UGT1A6	0.996	anova	4.88714e-07	PRE >= POST
ETHE1	0.997	anova	3.41373e-07	PRE >= POST
ACAT1	0.997	anova	3.68611e-07	PRE >= POST
AGR2	0.997	anova	3.90706e-07	PRE >= POST
SLC18B1	0.997	anova	4.04171e-07	PRE >= POST
AKR1B10	0.998	anova	5.44455e-08	PRE >= POST
ADH5	0.998	anova	1.03508e-07	PRE >= POST
RNPEP	0.999	anova	3.76847e-08	PRE >= POST
