# Supplementary material for: Neoadjuvant chemotherapy affects molecular classification of colorectal tumors
Source: Oncogenesis. 2017 Jul 10;6(7):e357–. doi: 10.1038/oncsis.2017.48 (PMC5541704; doi:10.1038/oncsis.2017.48)
Supplement: Supplementary Table 3 [file oncsis201748x3.xlsx]

## Sheet: Supplemental table 3 
Supplemental table 3
genes UP in liver mets WITH chemo (p<0.01)					genes DOWN in liver mets WITH chemo (p<0.01)
THAP1	0.53	anova	9.572e-06		XXbac-BPG154L12,4	-0.468	anova	0.000641879
SEC22A	0.457	anova	0.000699573		AGPAT5	-0.463	anova	0.000633485
NDUFA13	0.445	anova	0.00130912		ZNF91	-0.442	anova	0.00098204
SAR1A	0.444	anova	0.00114702		PLA2G6	-0.441	anova	0.000835234
PLCD3	0.442	anova	0.00111699		KBTBD6	-0.437	anova	0.000898862
DHX29	0.442	anova	0.000881134		RBM11	-0.437	anova	0.000852704
CASC4	0.439	anova	0.000913718		NPIP	-0.426	anova	0.00146488
MAS1	0.43	anova	0.00123032		UBAP2L	-0.421	anova	0.00176712
BCL2L10	0.426	anova	0.00139851		RHOD	-0.42	anova	0.00175288
COQ10B	0.42	anova	0.0016849		LGTN	-0.42	anova	0.00180574
CMTM6	0.418	anova	0.00167965		AC002115,6	-0.419	anova	0.00164362
MYL6	0.417	anova	0.001674		AC068288,1	-0.417	anova	0.00165947
ENY2	0.416	anova	0.00171307		PNN	-0.415	anova	0.00173704
RP11-884K10,5	0.414	anova	0.00171019		SEC16A	-0.413	anova	0.00175558
CANX	0.412	anova	0.00176082		RP11-111G23,1	-0.413	anova	0.00177897
BLOC1S2	0.411	anova	0.00181511		WASF2	-0.413	anova	0.00172752
KBTBD8	0.41	anova	0.00187915		D2HGDH	-0.409	anova	0.00186685
TRMT112	0.409	anova	0.00188342		EXOC7	-0.408	anova	0.00190337
HPS6	0.408	anova	0.00183094		FOXK1	-0.407	anova	0.00184066
MYADM	0.408	anova	0.00186498		ATG9B	-0.407	anova	0.00184098
FCER1G	0.406	anova	0.00180332		CCDC144A	-0.403	anova	0.00184867
TNFAIP8	0.406	anova	0.00182503		ZNF202	-0.402	anova	0.00193627
EHD4	0.406	anova	0.00177724		GPR84	-0.4	anova	0.00205302
MRPS16	0.406	anova	0.00181301		GANAB	-0.398	anova	0.00212139
TRAM1	0.405	anova	0.00181683		PMS2L2	-0.397	anova	0.00220928
MED31	0.405	anova	0.00178		LOXL2	-0.394	anova	0.00245591
SIRT1	0.404	anova	0.0017864		C2orf29	-0.392	anova	0.00269215
C1QC	0.403	anova	0.00185383		C16orf70	-0.39	anova	0.00277104
RBP2	0.401	anova	0.00198236		POLE	-0.389	anova	0.00286027
TIGD5	0.4	anova	0.00204662		NCAPD2	-0.388	anova	0.00296632
DPH3	0.4	anova	0.00208273		SNORD107	-0.388	anova	0.0029936
PLEKHO2	0.399	anova	0.00210306		ASRGL1	-0.387	anova	0.00306044
AC174470,1	0.399	anova	0.00208412		DUSP7	-0.386	anova	0.00312723
POP4	0.398	anova	0.00210654		DZIP1L	-0.386	anova	0.00312715
TMED3	0.398	anova	0.00211711		FNBP4	-0.385	anova	0.00313958
DCBLD2	0.395	anova	0.00237012		MAN1A1	-0.384	anova	0.00325492
C18orf32	0.395	anova	0.00231874		SFRS16	-0.384	anova	0.00322309
FEM1B	0.394	anova	0.00241036		CMTM8	-0.384	anova	0.00321309
ATP6V0E1	0.391	anova	0.00274784		MRPL37	-0.382	anova	0.00339845
ABLIM3	0.391	anova	0.00273998		SMCR8	-0.382	anova	0.00337089
MAML1	0.391	anova	0.00277754		ZNF85	-0.381	anova	0.0035027
C3orf58	0.388	anova	0.0029545		UPK3B	-0.38	anova	0.00365974
TYROBP	0.387	anova	0.00309889		DHX15	-0.38	anova	0.00360403
PEF1	0.387	anova	0.00307433		CCL25	-0.379	anova	0.00365687
ISLR	0.386	anova	0.00312258		KIAA0907	-0.378	anova	0.00372578
TLR5	0.385	anova	0.00316516		AC008073,1	-0.377	anova	0.00389226
C8orf83	0.384	anova	0.00319549		CYLC2	-0.376	anova	0.00391029
SSPN	0.383	anova	0.00321704		PDCL	-0.376	anova	0.00392936
ZNF432	0.382	anova	0.00345565		SNORA48	-0.376	anova	0.00395026
CACNA2D3	0.381	anova	0.00347931		PRPF4	-0.375	anova	0.00407594
UBE2D2	0.38	anova	0.0036212		DNASE1	-0.375	anova	0.00406265
ORMDL2	0.379	anova	0.0036461		RAB3GAP2	-0.374	anova	0.00408421
LMOD1	0.379	anova	0.00366007		SLC25A3	-0.373	anova	0.00426168
SNX11	0.378	anova	0.00375454		DNMBP	-0.372	anova	0.0042308
SCYL3	0.378	anova	0.00374915		CHCHD3	-0.372	anova	0.0042038
PHF23	0.378	anova	0.00372903		NNT	-0.371	anova	0.00440022
ICOSLG	0.377	anova	0.00388403		AC139530,1	-0.371	anova	0.0044074
OSGIN2	0.376	anova	0.00393151		CAMP	-0.371	anova	0.00441001
TCEB1	0.375	anova	0.0040662		AC020915,1	-0.371	anova	0.00440532
C18orf21	0.374	anova	0.00411234		HMBOX1	-0.371	anova	0.00440669
CCDC90B	0.374	anova	0.00412487		TMEM212	-0.37	anova	0.00443225
RNASEH2C	0.374	anova	0.00411095		ERAL1	-0.369	anova	0.0046235
DDX50	0.373	anova	0.00424771		RP1-90K10,3	-0.368	anova	0.0047596
ARRB2	0.373	anova	0.00423916		XXyac-R12DG2,2	-0.367	anova	0.00493771
DYNLT1	0.373	anova	0.0041969		LUC7L	-0.366	anova	0.00494586
ACTR10	0.373	anova	0.00421469		TNFRSF10B	-0.366	anova	0.0049993
SCAMP1	0.37	anova	0.00438994		C3orf49	-0.366	anova	0.00492934
EHD1	0.37	anova	0.00443158		CLC	-0.365	anova	0.00504522
PJA2	0.37	anova	0.0044072		CELSR3	-0.365	anova	0.00501122
BCL7C	0.369	anova	0.00455571		UBE2I	-0.365	anova	0.00499629
MGP	0.368	anova	0.00473862		CWC25	-0.364	anova	0.00509286
CST3	0.367	anova	0.00489229		PITRM1	-0.364	anova	0.00511106
SLC15A3	0.367	anova	0.00487024		AC015871,1	-0.364	anova	0.00506512
SLC17A6	0.367	anova	0.00495856		SNAPC4	-0.363	anova	0.0052514
CEBPD	0.366	anova	0.00496368		CPT2	-0.362	anova	0.00537476
C11orf10	0.366	anova	0.00493239		AC018696,2	-0.361	anova	0.00559984
AC138655,6	0.366	anova	0.00498574		AL669831,1	-0.36	anova	0.00575964
KRT76	0.365	anova	0.00498336		EXOSC5	-0.358	anova	0.00597711
ELANE	0.365	anova	0.00502434		POLD2	-0.358	anova	0.00596154
C1orf54	0.364	anova	0.00511253		ATP4A	-0.357	anova	0.00609203
DCUN1D1	0.364	anova	0.00508083		SRSF1	-0.357	anova	0.00617349
ANAPC13	0.364	anova	0.00513232		XRCC2	-0.357	anova	0.00611231
PURA	0.363	anova	0.00524845		GMNN	-0.357	anova	0.00607238
SERTAD3	0.363	anova	0.00525436		ZFP42	-0.357	anova	0.00607218
TIMM8B	0.363	anova	0.005236		TMEM8B	-0.356	anova	0.00626373
MAF1	0.362	anova	0.00531849		OGFOD2	-0.356	anova	0.00612324
MFSD5	0.361	anova	0.00551806		INSL3	-0.356	anova	0.00614625
MGAT2	0.361	anova	0.00561006		YTHDC1	-0.356	anova	0.00627518
XRCC3	0.361	anova	0.00563545		TUBE1	-0.355	anova	0.00631177
SPG21	0.36	anova	0.00576022		C8B	-0.355	anova	0.0062746
MGST3	0.36	anova	0.00573239		PARP6	-0.355	anova	0.00632379
COX7A1	0.36	anova	0.00574879		AC008268,3	-0.355	anova	0.00628729
AARSD1	0.36	anova	0.00572426		SUGP2	-0.354	anova	0.0063073
TNS1	0.359	anova	0.00590492		RP11-163O17,1	-0.353	anova	0.00653317
NDUFB1	0.359	anova	0.00589033		TIA1	-0.353	anova	0.00651159
KPNA4	0.359	anova	0.0058092		RBP5	-0.353	anova	0.00651805
UBTD2	0.358	anova	0.00594075		KIAA0556	-0.352	anova	0.00684695
CNBP	0.358	anova	0.00595043		AMPD2	-0.352	anova	0.00687594
ATP5H	0.358	anova	0.00609055		KARS	-0.351	anova	0.00691257
GPR52	0.357	anova	0.00608639		GABRE	-0.351	anova	0.0071153
CCNJ	0.357	anova	0.00613417		SFRS18	-0.35	anova	0.00730032
SERTAD1	0.356	anova	0.00627839		SLC30A5	-0.349	anova	0.0072795
RAF1	0.356	anova	0.00625968		TIGD1L	-0.349	anova	0.00727942
HNRNPF	0.355	anova	0.00627757		OR8D1	-0.349	anova	0.0072981
RRAS	0.355	anova	0.00628815		ASCL1	-0.348	anova	0.00750526
THAP11	0.355	anova	0.00630135		NR0B2	-0.348	anova	0.00747156
NOL6	0.355	anova	0.00626578		CIDEB	-0.348	anova	0.00748045
NDUFB8	0.355	anova	0.00628479		XRCC5	-0.348	anova	0.00741412
ARF6	0.354	anova	0.00649443		USP24	-0.347	anova	0.00776649
ZBBX	0.354	anova	0.00631491		NOP2	-0.347	anova	0.00765118
EXOSC4	0.354	anova	0.00633369		LHB	-0.347	anova	0.00774396
NDUFA2	0.353	anova	0.00666313		KNTC1	-0.346	anova	0.00792718
TMEM176B	0.353	anova	0.0065398		ACTR2	-0.346	anova	0.00788634
PTPN18	0.352	anova	0.00665145		SIN3B	-0.345	anova	0.00813152
RP11-187C18,3	0.352	anova	0.00664338		TCP11L1	-0.345	anova	0.0083453
HK1	0.351	anova	0.00709731		RRP1B	-0.345	anova	0.00829474
CORO1B	0.35	anova	0.00724365		CEACAM3	-0.344	anova	0.00845314
RABAC1	0.35	anova	0.00732338		TRIM56	-0.344	anova	0.00850112
MRPS28	0.35	anova	0.0071941		C3orf30	-0.344	anova	0.00850303
STAT2	0.35	anova	0.00728393		SNAPC1	-0.343	anova	0.00857749
LHFPL2	0.35	anova	0.00726752		GNAZ	-0.343	anova	0.00858669
DUSP4	0.349	anova	0.00726		TRMT2B	-0.343	anova	0.00864123
DYNC1H1	0.349	anova	0.00729612		ACO1	-0.342	anova	0.00891069
SNAP23	0.349	anova	0.00742086		HSPA8	-0.342	anova	0.00891097
GLIS2	0.348	anova	0.00743647		C9	-0.341	anova	0.00925511
SKP1	0.348	anova	0.00748017		MYSM1	-0.341	anova	0.00923931
TNKS1BP1	0.346	anova	0.00798135		PAN2	-0.341	anova	0.00927203
RP4-761I2,2	0.346	anova	0.00788068		AC145146,1	-0.34	anova	0.00954552
GLIPR1	0.346	anova	0.00792141		WASH4P	-0.34	anova	0.00934572
TMEM50B	0.345	anova	0.00832821		TAOK1	-0.339	anova	0.00967187
SOX18	0.345	anova	0.00834389		TMTC2	-0.339	anova	0.00973209
AC091196,1	0.344	anova	0.00855156		LYL1	-0.338	anova	0.00979187
SSR3	0.343	anova	0.00865984		ARGLU1	-0.338	anova	0.00977869
RBP7	0.343	anova	0.00866039		WDR85	-0.338	anova	0.0097799
CESK1	0.343	anova	0.00860783		GALNT3	-0.338	anova	0.00976034
C6orf72	0.343	anova	0.00861743		LARP1	-0.338	anova	0.00979711
EXOC6	0.342	anova	0.00899606		KRT15	-0.337	anova	0.00996336
PTPRA	0.341	anova	0.00932279		AL133153,1	-0.337	anova	0.00994953
TBCB	0.341	anova	0.00927314		PSG8	-0.337	anova	0.00998298
VPS4B	0.341	anova	0.00930697
CR2	0.34	anova	0.00936552
U47924,1	0.34	anova	0.00932461
TRMT61A	0.34	anova	0.0095409
STARD3NL	0.339	anova	0.00976508
THTPA	0.339	anova	0.00976996
RASSF8	0.339	anova	0.00974843
FBXO8	0.339	anova	0.00970043
MARK2	0.339	anova	0.00977746
ADAM29	0.339	anova	0.00969773
C11orf73	0.339	anova	0.00973264
DARC	0.338	anova	0.00975653
EPB41L1	0.338	anova	0.00978697
GMFB	0.338	anova	0.00980572
CYP1B1	0.338	anova	0.00977544
